# Supplementary material for: Metabolomic study of Chilean biomining bacteria Acidithiobacillus ferrooxidans strain Wenelen and Acidithiobacillus thiooxidans strain Licanantay
Source: Metabolomics. 2012 Jul 21;9(1):247–57. doi: 10.1007/s11306-012-0443-3 (PMC3548112; doi:10.1007/s11306-012-0443-3)
Supplement: Supplementary file 2 — Supplementary material 2 (XLSX 41 kb) [file 11306_2012_443_MOESM2_ESM.xlsx]

## Sheet: Table ST1
	Kegg ID	Name	Type
	C00019	S-Adenosyl-L-methionine	Cationic
	C00021	S-Adenosyl-L-homocysteine	Cationic
	C00025	L-Glutamate	Cationic
	C00037	Glycine	Cationic
	C00041	L-Alanine	Cationic
	C00047	L-Lysine	Cationic
	C00049	L-Aspartate	Cationic
	C00051	Glutathione	Cationic
	C00062	L-Arginine	Cationic
	C00064	L-Glutamine	Cationic
	C00065	L-Serine	Cationic
	C00073	L-Methionine	Cationic
	C00077	L-Ornithine	Cationic
	C00078	L-Tryptophan	Cationic
	C00079	L-Phenylalanine	Cationic
	C00082	L-Tyrosine	Cationic
	C00097	L-Cysteine	Cationic
	C00099	beta-Alanine	Cationic
	C00106	Uracil	Cationic
	C00108	Anthranilate	Cationic
	C00123	L-Leucine	Cationic
	C00127	Glutathione disulfide	Cationic
	C00134	Putrescine	Cationic
	C00135	L-Histidine	Cationic
	C00147	Adenine	Cationic
	C00148	L-Proline	Cationic
	C00152	L-Asparagine	Cationic
	C00155	L-Homocysteine	Cationic
	C00183	L-Valine	Cationic
	C00188	L-Threonine	Cationic
	C00212	Adenosine	Cationic
	C00242	Guanine	Cationic
	C00245	Taurine	Cationic
	C00262	Hypoxanthine	Cationic
	C00263	L-Homoserine	Cationic
	C00294	Inosine	Cationic
	C00299	Uridine	Cationic
	C00300	Creatine	Cationic
	C00315	Spermidine	Cationic
	C00327	L-Citrulline	Cationic
	C00334	4-Aminobutanoate	Cationic
	C00355	3,4-Dihydroxy-L-phenylalanine	Cationic
	C00380	Cytosine	Cationic
	C00386	Carnosine	Cationic
	C00387	Guanosine	Cationic
	C00407	L-Isoleucine	Cationic
	C00475	Cytidine	Cationic
	C00483	Tyramine	Cationic
	C00519	Hypotaurine	Cationic
	C00669	gamma-L-Glutamyl-L-cysteine	Cationic
	C00750	Spermine	Cationic
	C01015	4-Hydroxy-L-proline	Cationic
	C02291	L-Cystathionine	Cationic
	C10901	2-Aminobenzimidazole	Cationic
	C15767	gamma-Glutamyl-gamma-aminobutyrate	Cationic
	NOKEGG4	Ophthalmate	Cationic
	C00002	ATP	Anionic
	C00003	NAD+	Anionic
	C00004	NADH	Anionic
	C00005	NADPH	Anionic
	C00006	NADP+	Anionic
	C00008	ADP	Anionic
	C00010	CoA	Anionic
	C00016	FAD	Anionic
	C00020	AMP	Anionic
	C00022	Pyruvate	Anionic
	C00024	Acetyl CoA	Anionic
	C00026	2-Oxoglutarate	Anionic
	C00035	GDP	Anionic
	C00042	Succinate	Anionic
	C00044	GTP	Anionic
	C00048	Glyoxylate	Anionic
	C00055	CMP	Anionic
	C00063	CTP	Anionic
	C00074	PEP	Anionic
	C00075	UTP	Anionic
	C00083	Malonyl CoA	Anionic
	C00091	Succinyl CoA	Anionic
	C00093	Glycerophosphate	Anionic
	C00111	DHAP	Anionic
	C00112	CDP	Anionic
	C00117	R5P	Anionic
	C00119	PRPP	Anionic
	C00122	Fumarate	Anionic
	C00130	IMP	Anionic
	C00131	dATP	Anionic
	C00141	2-Oxoisopentanoate	Anionic
	C00144	GMP	Anionic
	C00158	Citrate	Anionic
	C00160	Glycolate	Anionic
	C00199	Ru5P	Anionic
	C00257	Gluconate	Anionic
	C00279	E4P	Anionic
	C00281	S7P	Anionic
	C00311	Isocitrate	Anionic
	C00345	6-Phosphogluconate	Anionic
	C00354	F1,6P	Anionic
	C00363	dTDP	Anionic
	C00364	dTMP	Anionic
	C00417	cis-Aconitate	Anionic
	C00458	dCTP	Anionic
	C00459	dTTP	Anionic
	C00575	cAMP	Anionic
	C00597	3PG	Anionic
	C00606	Cysteine sulfinate	Anionic
	C00668	G6P	Anionic
	C00711	Malate	Anionic
	C00942	cGMP	Anionic
	C01159	2,3-DPG	Anionic
	C01432	Lactate	Anionic
	C05345	F6P	Anionic
	C11450	G1P	Anionic
