# Supplementary material for: Metabolomic study of Chilean biomining bacteria Acidithiobacillus ferrooxidans strain Wenelen and Acidithiobacillus thiooxidans strain Licanantay
Source: Metabolomics. 2012 Jul 21;9(1):247–57. doi: 10.1007/s11306-012-0443-3 (PMC3548112; doi:10.1007/s11306-012-0443-3)
Supplement: Supplementary file 3 — Supplementary material 3 (XLSX 534 kb) [file 11306_2012_443_MOESM3_ESM.xlsx]

## Sheet: Table ST2
	Name	Cc	Bc	Ac		Name	Cc	Bc	Ac
	LCpy1DA-1	-188.1	1.53	-4.29.E-04		LCpy2SC-1	-123.1	1.44	0.00.E+00
	LCpy1DA-3	-209.18	1.6	-4.47.E-04		LCpy2SC-2	-135.02	1.49	0.00.E+00
	LCpy1DC-1	18.27	0.91	4.39.E-04		LCpy2SC-3	-365.82	2.43	-8.37.E-04
	LCpy1DC-2	28.21	0.85	5.65.E-04		LCpy2SC-4	15.28	0.91	4.48.E-04
	LCpy1UA-1	-229.37	1.69	-5.04.E-04		LCpy2SN-1	-824.26	1.4	0.00.E+00
	LCpy1UA-3	-215.92	1.61	-4.12.E-04		LCpy2SN-2	-463.06	0.95	1.22.E-04
	LCpy1UC-1	45.74	0.78	6.56.E-04		LCpy2SN-3	6964.69	-13.74	7.33.E-03
	LCpy1UC-2	22.99	0.88	5.52.E-04		LCpy2SN-4	-259.16	0.58	2.54.E-04
	LCpy2DA-1	-188.17	1.56	-4.38.E-04		LCpy3SN-1	-970.97	1.54	0.00.E+00
	LCpy2DA-3	-162.69	1.5	-3.91.E-04		LCpy3SN-2	-379.84	0.81	1.68.E-04
	LCpy2DC-1	15.55	0.9	4.95.E-04		LCpy3SN-3	6888.96	-13.62	7.27.E-03
	LCpy2DC-2	37.16	0.82	6.13.E-04		LCpy3SN-4	-127.73	0.29	4.19.E-04
	LCpy2UA-1	-167.97	1.43	-3.39.E-04		LCpy1SA-1	-246.25	1.71	-5.48.E-04
	LCpy2UA-3	-201.2	1.62	-4.51.E-04		LCpy1SA-4	3544.43	-5.74	3.14.E-03
	LCpy2UC-1	41.16	0.81	6.31.E-04		LCpy2SA-1	-212.85	1.65	-5.43.E-04
	LCpy2UC-2	45.8	0.79	6.15.E-04		LCpy2SA-2	-204.05	1.58	-4.32.E-04
	LCpy3DA-1	-190.69	1.56	-4.32.E-04		LCpy2SA-4	3281.33	-5.21	2.88.E-03
	LCpy3DA-3	-149.54	1.45	-3.62.E-04		LCpy1SC-2	18.71	0.89	4.94.E-04
	LCpy3DC-1	40.19	0.81	6.01.E-04		LCpy1SC-1	31.81	0.85	4.90.E-04
	LCpy3DC-2	52.92	0.75	6.95.E-04		LCpy1SC-3	-398.99	2.54	-9.22.E-04
	LCpy3UA-1	-235.57	1.61	-4.22.E-04		LCpy1SC-4	-403.15	2.55	-9.01.E-04
	LCpy3UA-3	-197.49	1.55	-3.70.E-04		LCpy2SA-3	-319.13	1.9	-6.13.E-04
	LCpy3UC-1	17.12	0.89	5.41.E-04		LCpy3SA-1	-229.11	1.68	-5.05.E-04
	LCpy3UC-2	32.34	0.83	5.67.E-04		LCpy3SA-2	-218.63	1.61	-4.45.E-04
	LSul1DA-1	-4.15	1.05	-9.62.E-05		LCpy3SA-3	-234.92	1.67	-4.78.E-04
	LSul1DA-2	7.32	1.01	-6.76.E-05		LCpy3SA-4	3579.53	-5.75	3.12.E-03
	LSul1DC-1	1.51	0.99	1.00.E-04		LCpy1SA-3	-322.86	1.9	-6.37.E-04
	LSul1DC-2	-0.87	0.99	1.40.E-04		LCpy1SA-2	-226.6	1.64	-4.62.E-04
	LSul1UA-1	1421.22	-2.55	2.06.E-03		LSul2SA-1	309.15	0.41	2.37.E-04
	LSul1UA-2	285.26	0.38	3.12.E-04		LSul2SA-2	-280.39	1.83	-6.31.E-04
	LSul1UC-1	2.3	1	1.56.E-04		LSul2SA-3	99.73	0.92	-6.18.E-05
	LSul1UC-2	1	0.99	1.47.E-04		LSul2SA-4	-206.67	1.64	-4.85.E-04
	LSul2DA-1	21.45	0.99	-5.23.E-05		LSul3SA-1	1122.22	-1.63	1.46.E-03
	LSul2DA-2	-207.17	1.56	-3.85.E-04		LSul3SA-2	395.57	0.1	4.12.E-04
	LSul2DC-1	4.62	0.98	1.33.E-04		LSul3SA-3	1090.31	-1.55	1.42.E-03
	LSul2DC-2	-4.91	1.01	1.24.E-04		LSul3SA-4	364.42	0.19	3.84.E-04
	LSul2UA-1	218.37	0.54	2.08.E-04		LSul1SA-1	-496.34	2.34	-9.04.E-04
	LSul2UA-2	-199.39	1.53	-3.51.E-04		LSul1SA-2	-434.05	2.17	-8.20.E-04
	LSul2UC-1	2.02	1.01	1.43.E-04		LSul1SA-3	-575.43	2.52	-9.92.E-04
	LSul2UC-2	0.3	1.01	1.32.E-04		LSul1SA-4	-406.84	2.09	-7.57.E-04
	LSul3DA-1	279.65	0.4	2.73.E-04		LSul3SC-2	3.65	1.01	8.96.E-05
	LSul3DA-2	153.26	0.71	1.02.E-04		LSul1SC-1	-40.42	1.16	0.00.E+00
	LSul3DC-1	10.2	0.96	1.61.E-04		LSul1SC-2	-30.72	1.12	0.00.E+00
	LSul3DC-2	-0.64	1.01	1.40.E-04		LSul2SC-1	10.39	0.99	1.48.E-04
	LSul3UA-1	-0.88	1.09	-1.24.E-04		LSul2SC-2	2.79	1	1.06.E-04
	LSul3UA-2	14.67	0.98	-4.35.E-05		LSul3SC-1	9.06	0.99	1.23.E-04
	LSul3UC-1	7.67	0.97	1.82.E-04		WFer3SA-2	32.86	1.11	0.00.E+00
	LSul3UC-2	-7.19	1.02	1.23.E-04		WFer1SA-1	246.07	0.69	0.00.E+00
	WFer1DA-1	-6165.52	14.2	-6.88.E-03		WFer1SA-2	217.08	0.74	0.00.E+00
	WFer1DA-2	-900.58	2.92	-9.04.E-04		WFer2SA-1	269.13	0.69	0.00.E+00
	WFer1DC-1	-11.12	1.08	-8.99.E-05		WFer3SA-1	295.75	0.74	0.00.E+00
	WFer1DC-2	-1.07	1.05	1.04.E-05		WFer1SC-1	0.85	1.04	3.43.E-05
	WFer2DA-1	-1518.05	4.3	-1.65.E-03		WFer1SC-2	-8.44	1.08	0.00.E+00
	WFer2DA-2	-1027.65	3.25	-1.09.E-03		WSul1SC-1	-38.47	1.25	-1.81.E-04
	WFer2DC-1	-8.38	1.07	-3.37.E-05		WSul1SC-2	798.28	-2.03	2.46.E-03
	WFer2DC-2	-17.06	1.1	-4.01.E-05		WSul3SC-1	27.56	1.01	0.00.E+00
	WFer3DA-1	4259.46	-8.05	4.90.E-03		WSul3SA-1	900.63	-0.63	8.62.E-04
	WFer3DA-2	-2303.3	5.94	-2.49.E-03		WSul2SC-1	22	1.02	0.00.E+00
	WFer3DC-1	0.44	1.03	5.64.E-05		WSul2SA-2	-4803.72	14.4	-8.34.E-03
	WFer3DC-2	-16.15	1.09	5.33.E-05		WSul3SC-3	20.7	1.03	0.00.E+00
	WSul1DA-1	-260.23	1.73	-3.47.E-04		WSul2SA-1	791.27	-0.41	7.50.E-04
	WSul1DC-1	8.77	1.06	4.04.E-05		WSul3SC-4	16.28	1.03	-1.54.E-06
	WSul1DC-2	6.3	1.06	-1.61.E-05		WSul3SC-2	150.8	0.57	3.26.E-04
	WSul1UA-1	-236.64	1.69	-3.46.E-04		WSul2SC-2	158.83	0.5	4.00.E-04
	WSul1UC-1	-8.99	1.11	1.67.E-05		WSul2SA-3	357.45	0.35	4.16.E-04
	WSul1UC-2	9.68	1.05	-1.15.E-05		WSul2SA-4	-276.45	1.81	-3.92.E-04
	WSul2DA-1	-326.9	1.87	-4.22.E-04		WSul3SA-3	419.6	0.27	4.51.E-04
	WSul2DC-1	-2.9	1.1	3.99.E-05		WSul3SA-4	-257.16	1.81	-4.16.E-04
	WSul2DC-2	2.01	1.08	-2.02.E-05		WSul3SA-2	-6180.66	18.05	-1.06.E-02
	WSul2UA-1	-363.18	1.94	-4.41.E-04		WSul1SA-1	660.95	-0.27	7.18.E-04
	WSul2UC-1	3.49	1.07	6.41.E-05		WSul1SA-3	257.71	0.53	3.59.E-04
	WSul2UC-2	-4.09	1.1	-4.32.E-05		WSul1SA-4	-250.66	1.73	-3.23.E-04
	WSul3DA-1	-390.65	2.06	-5.20.E-04		WSul1SA-2	951.43	-0.64	8.02.E-04
	WSul3DC-1	2.81	1.07	6.36.E-05		WSul2SC-3	14.11	1.04	0.00.E+00
	WSul3DC-2	-10.51	1.12	-4.90.E-05		WSul2SC-4	-4.42	1.1	-8.07.E-05
	WSul3UA-1	-332.72	1.9	-4.01.E-04		WSul1SC-3	-1.19	1.11	-5.13.E-05
	WSul3UC-1	3.97	1.07	7.94.E-05		WSul1SC-4	17.79	1.02	0.00.E+00
	WSul3UC-2	4.77	1.05	1.45.E-05		WFer2SA-2	199.95	0.74	0.00.E+00
	LCpy3SC-1	7.64	0.95	3.95.E-04		WFer2SC-1	-4.87	1.06	0.00.E+00
	LCpy3SC-2	-130.74	1.48	0.00.E+00		WFer2SC-2	-6.28	1.06	0.00.E+00
	LCpy3SC-3	-381.67	2.48	-8.74.E-04		WFer3SC-1	-6.78	1.06	0.00.E+00
	LCpy3SC-4	13.49	0.93	4.26.E-04		WFer3SC-2	-2.08	1.05	0.00.E+00
