# Supplementary material for: Metabolomic study of Chilean biomining bacteria Acidithiobacillus ferrooxidans strain Wenelen and Acidithiobacillus thiooxidans strain Licanantay
Source: Metabolomics. 2012 Jul 21;9(1):247–57. doi: 10.1007/s11306-012-0443-3 (PMC3548112; doi:10.1007/s11306-012-0443-3)
Supplement: Supplementary file 4 — Supplementary material 4 (XLSX 38 kb) [file 11306_2012_443_MOESM4_ESM.xlsx]

## Sheet: Table ST3
	Supernatant	L-Glutamate [uM]	L-Aspartate [uM]	Spermidine [uM]
	LCpyT1	2.5.E-02	2.7.E-02	ND
	LCpyT2	1.2.E-02	1.4.E-02	ND
	LCpyT3	9.4.E-03	1.0.E-02	ND
	LSulT1	ND	ND	2.8.E-02
	LSulT2	3.8.E-02	4.6.E-02	1.7.E-01
	LSulT3	4.0.E-01	1.8.E-01	1.8.E-01
	WSulT1	ND	ND	5.2.E-02
	WSulT2	8.4.E-02	1.8.E-01	3.0.E-01
	WSulT3	1.0.E-01	8.9.E-02	5.5.E-01
