# Supplementary material for: Metabolomic study of Chilean biomining bacteria Acidithiobacillus ferrooxidans strain Wenelen and Acidithiobacillus thiooxidans strain Licanantay
Source: Metabolomics. 2012 Jul 21;9(1):247–57. doi: 10.1007/s11306-012-0443-3 (PMC3548112; doi:10.1007/s11306-012-0443-3)
Supplement: Supplementary file 5 — Supplementary material 5 (XLSX 49 kb) [file 11306_2012_443_MOESM5_ESM.xlsx]

## Sheet: Table ST4
	Organism Condition	Growth Phase	Compound
	Polyamine synthsis		L-Arginine	SAM	L-Ornithine	Spermidine
	Wenelen Iron	T1	0.191596	0	0.997204	0.358919
		T2	0.109522	0.0724542	0.0881615	0.321492
		T3	0.174234	0.0644854	0.100144	0.263622
	Wenelen Sulfur	T1	0.00937122	0	0.190381	0.130454
		T2	0.0116413	0.0778444	0.0160982	0.0584199
		T3	0.0161261	0.138755	0.0133261	0.0671315
	Licananaty Sulfur	T1	0	0	0.586364	0.118307
		T2	0.457679	1.23458	0.139453	0.338978
		T3	0.662525	1.29724	0.0548039	1.83786
	Licanantay Chalcopyrite	T1	0.0499853	0	0.646461	0.0542306
		T2	0.0420283	0.114843	0.164296	0.187905
		T3	0.0524606	0.037145	0.465583	0.2446
	Glutathione Pathways		Glutathione	Glutathione Disulfide	L-Glutamate	L-Glycine
	Wenelen Sulfur	T1	0.0127678	0.006346	0.298753	0.604034
		T2	0	0.0369109	0.0402953	0.043473
		T3	0	0.136383	0.110186	0.0354434
	Licananaty Sulfur	T1	0	0.0320582	0.180072	1.44574
		T2	0	0.756204	0.156887	0.172953
		T3	0	0.966749	0.33257	0.0626158
	Energy related		NADP+	ADP	AMP	DHAP	CDP	S7P	dTDP	Malate	Glyoxylate	Fumarate
	Licananaty Sulfur	T1	0	0	0	0	0	0	0	0.155728	3.86831	0.477989
		T2	0.105308	0.147555	0.0905429	0.02645	0.0446287	0.155567	0.010332	0.0088408	0	0.0211661
		T3	0.0976454	0.132073	0.300327	0.124166	0.0533819	0.369105	0.0131536	0.0125003	0	0.00686202
	Wenelen Sulfur	T1	0	0	0	0	0	0	0	0.0925345	0	0.27403
		T2	0	0	0.0129881	0.0193384	0	0.00831346	0	0.00710839	0	0.0219547
		T3	0.0106119	0.0104489	0.0119525	0.0215597	0.00505829	0.0104262	0.00489764	0.00551984	0	0.0173889
	Amino acids		L-Arginine	L-Glutamine	L-Tryptophan	L-Phenylalanine	L-Asparagine	L-Glycine	L-Alanine	L-Lysine	L-Aspartate	L-Serine	L-Histidine	L-Proline	L-Valine
	Licananaty Sulfur	T1	0	0	0	0.146483	0	1.44574	0.894272	0.335693	0.733294	2.13777	0.309579	0.262637	0.403616
		T2	0.457679	0.0967156	0.0135987	0.0261945	0.0315797	0.172953	0.147851	1.17866	0.21701	0.282496	0.0510524	0.322283	0.0640416
		T3	0.662525	0.0475264	0.00414879	0.018714	0.0135869	0.0626158	0.0898443	1.64213	0.543905	0.100249	0.0216375	0.533685	0.0338534
	Licanantay Chalcopyrite	T1	0.0499853	0	0.0438195	0.137872	0.154943	1.34306	0.720932	0.248494	0.595952	1.71442	0.252588	0.230548	0.325721
		T2	0.0420283	0.02482	0.0173408	0.0415731	0	0.302447	0.182388	0.123674	0.251793	0.436736	0.0784242	0.0769423	0.113546
		T3	0.0524606	0.0361161	0.0163126	0.108386	0.068051	0.968414	0.550427	0.252086	0.479647	1.1928	0.183297	0.171833	0.22226
