# Supplementary material for: Metabolomic study of Chilean biomining bacteria Acidithiobacillus ferrooxidans strain Wenelen and Acidithiobacillus thiooxidans strain Licanantay
Source: Metabolomics. 2012 Jul 21;9(1):247–57. doi: 10.1007/s11306-012-0443-3 (PMC3548112; doi:10.1007/s11306-012-0443-3)
Supplement: Supplementary file 6 — Supplementary material 6 (XLSX 45 kb) [file 11306_2012_443_MOESM6_ESM.xlsx]

## Sheet: Table ST5
	PWY-ID	PWY-NAME
	12DICHLORETHDEG-PWY	1,2-dichloroethane degradation pathway
	3-HYDROXYPHENYLACETATE-	4-hydroxyphenylacetate degradation
	DEGRADATION-PWY
	4AMINOBUTMETAB-PWY	4-aminobutyrate degradation I
	ALADEG-PWY	alanine degradation I
	ALANINE-VALINESYN-PWY	alanine biosynthesis I
	ALL-CHORISMATE-PWY	superpathway of chorismate
	ANAEROFRUCAT-PWY	fructose degradation to pyruvate and lactate (anaerobic)
	ANAGLYCOLYSIS-PWY	glycolysis III
	ANARESP1-PWY	respiration (anaerobic)
	ANARESPDON-PWY	respiration (anaerobic)-- electron donors reaction list
	ARGDEG-III-PWY	arginine degradation IV (arginine decarboxylase/agmatine deiminase pathway)
	ARGORNPROST-PWY	interconversion of arginine, ornithine and proline (Stickland reaction)
	ARGSYNBSUB-PWY	arginine biosynthesis II (acetyl cycle)
	ARO-PWY	chorismate biosynthesis
	ASPARAGINE-BIOSYNTHESIS	asparagine biosynthesis I
	ASPARTATESYN-PWY	aspartate biosynthesis I
	AST-PWY	arginine degradation II
	BETSYN-PWY	glycine betaine biosynthesis I (Gram-negative bacteria)
	BIOTIN-SYNTHESIS-PWY	biotin biosynthesis I
	BRANCHED-CHAIN-AA+ALA-PWY	superpathway of leucine, valine, alanine, and isoleucine biosynthesis
	BRANCHED-CHAIN-AA-SYN-PWY	superpathway of leucine, valine, and isoleucine biosynthesis
	BSUBPOLYAMSYN-PWY	spermidine biosynthesis
	CALVIN-PWY	Calvin cycle
	CHLOROPHYLL-SYN	chlorophyllide a biosynthesis
	CHOLINE-BETAINE-ANA-PWY	choline degradation I
	CITRULBIO-PWY	citrulline biosynthesis
	CITRULLINE-DEG-PWY	citrulline degradation
	COA-PWY	coenzyme A biosynthesis
	CODH-PWY	reductive acetyl coenzyme A pathway
	COLANSYN-PWY	colanic acid building blocks biosynthesis
	COMPLETE-ARO-PWY	superpathway of phenylalanine, tyrosine and tryptophan biosynthesis
	CYSTEINE-DEG-PWY	L-cysteine degradation I
	CYSTSYN-PWY	cysteine biosynthesis I
	DAPLYSINESYN-PWY	lysine biosynthesis I
	DENOVOPURINE2-PWY	purine nucleotides de novo biosynthesis I
	DTDPRHAMSYN-PWY	dTDP-L-rhamnose biosynthesis I
	ENTBACSYN-PWY	enterobactin biosynthesis
	ERGOSTEROL-SYN-PWY	ergosterol biosynthesis
	FAO-PWY	fatty acid beta-oxidation I
	FASYN-INITIAL-PWY	fatty acid biosynthesis - initial steps
	FERMENTATION-PWY	mixed acid fermentation
	FOLSYN-PWY	tetrahydrofolate biosynthesis I
	GALACTMETAB-PWY	UDP-galactose biosynthesis (salvage pathway from galactose using UDP-glucose)
	GLNSYN-PWY	glutamine biosynthesis I
	GLUCONEO-PWY	Gluconeogenesis
	GLUCOSE1PMETAB-PWY	glucose and glucose-1-phosphate degradation
	GLUT-REDOX-PWY	glutathione redox reactions II
	GLUTAMINEFUM-PWY	glutamine degradation III
	GLUTATHIONESYN-PWY	glutathione biosynthesis
	GLUTORN-PWY	ornithine biosynthesis
	GLUTSYN-PWY	glutamate biosynthesis I
	GLYCLEAV-PWY	glycine cleavage complex
	GLYCOCAT-PWY	glycogen degradation
	GLYCOLATEMET-PWY	glycolate and glyoxylate degradation I
	GLYCOLYSIS	glycolysis I
	GLYSYN-PWY	glycine biosynthesis I
	HISTSYN-PWY	histidine biosynthesis I
	HOMOSER-METSYN-PWY	methionine biosynthesis I
	HOMOSER-THRESYN-PWY	threonine biosynthesis from homoserine
	HOMOSERSYN-PWY	homoserine biosynthesis
	ILEUSYN-PWY	isoleucine biosynthesis from threonine
	KDO-NAGLIPASYN-PWY	superpathway of KDO2-lipid A biosynthesis
	KDOSYN-PWY	KDO transfer to lipid IVA
	LEUSYN-PWY	leucine biosynthesis
	MANGDPMET-PWY	GDP-mannose metabolism
	MENAQUINONESYN-PWY	menaquinone biosynthesis
	METHIONINE-DEG1-PWY	methionine degradation I (to homocysteine)
	NONMEVIPP-PWY	methylerythritol phosphate pathway
	NONOXIPENT-PWY	pentose phosphate pathway (non-oxidative branch)
	NPGLUCAT-PWY	Entner-Doudoroff pathway II (non-phosphorylative)
	OXIDATIVEPENT-PWY	pentose phosphate pathway (oxidative branch)
	P1-PWY	salvage pathways of purine and pyrimidine nucleotides
	P121-PWY	salvage pathways of purine nucleosides
	P122-PWY	glucose heterofermentation to lactate I
	P124-PWY	glucose fermentation to lactate II
	P164-PWY	purine fermentation to acetate and CO2
	P21-PWY	pentose phosphate pathway (partial)
	P381-PWY	cobalamin biosynthesis II (late cobalt incorporation)
	P461-PWY	sorbitol fermentation to lactate, formate, ethanol and acetate
	P562-PWY	myo-inositol degradation
	P61-PWY	UDP-glucose conversión
	PANTO-PWY	pantothenate biosynthesis I
	PENTOSE-P-PWY	pentose phosphate pathway
	PEPTIDOGLYCANSYN-PWY	peptidoglycan biosynthesis I
	PHENYLALANINE-DEG1-PWY	phenylalanine degradation I
	PHESYN	phenylalanine biosynthesis I
	PHETYRSYN-PWY	superpathway of phenylalanine and tyrosine biosynthesis
	PHETYRTRPSYN-PWY	superpathway of phenylalanine, tyrosine, and tryptophan biosynthesis from chorismate
	PHOSLIPSYN-PWY	phospholipid biosynthesis I
	PHOSLIPSYN2-PWY	phospholipid biosynthesis II
	PLPSAL-PWY	pyridoxal 5'-phosphate salvage pathway
	PPGPPMET-PWY	ppGpp biosynthesis
	PROLINE-SYN2-PWY	proline biosynthesis II
	PROSYN-PWY	proline biosynthesis I
	PWY-1269	CMP-KDO biosynthesis I
	PWY-1622	formaldehyde assimilation I (serine pathway)
	PWY-1801	formaldehyde oxidation II (glutathione-dependent)
	PWY-181	Photorespiration
	PWY-1861	formaldehyde assimilation II (RuMP Cycle)
	PWY-2161	folate polyglutamylation I
	PWY-2201	folate transformations
	PWY-2221	Entner-Doudoroff pathway III (semi-phosphorylative)
	PWY-2261	ascorbate glutathione cycle
	PWY-241	C4 photosynthetic carbon assimilation cycle
	PWY-2541	sterol biosynthesis
	PWY-282	epicuticular wax biosynthesis
	PWY-3001	isoleucine biosynthesis I
	PWY-3701	biotin biosynthesis II
	PWY-3742	tetrahydrofolate biosynthesis II
	PWY-3781	aerobic respiration -- electron donor II
	PWY-3801	sucrose degradation to ethanol and lactate (anaerobic)
	PWY-3821	galactose degradation II
	PWY-3841	formylTHF biosynthesis II
	PWY-3921	pantothenate biosynthesis II
	PWY-3961	pantothenate biosynthesis III
	PWY-3982	&beta;-alanine biosynthesis III
	PWY-4041	&gamma;-glutamyl cycle
	PWY-4061	glutathione-mediated detoxification
	PWY-4081	glutathione redox reactions I
	PWY-4221	pantothenate and coenzymeA biosynthesis II
	PWY-4242	pantothenate and coenzyme A biosynthesis III
	PWY-43	putrescine biosynthesis II
	PWY-4321	glutamate degradation IV
	PWY-4361	methionine salvage pathway
	PWY-4942	cyclopropane and cyclopropene fatty acid biosynthesis
	PWY-4981	proline biosynthesis V (from arginine)
	PWY-4983	citrulline-nitric oxide cycle
	PWY-5	canavanine biosynthesis
	PWY-5022	4-aminobutyrate degradation II
	PWY-5027	phylloquinone biosynthesis
	PWY-5041	S-adenosyl-L-methionine cycle
	PWY-5043	salvage pathways of purine nucleosides II (plant)
	PWY-5044	purine degradation
	PWY-5046	branched-chain alpha-keto acid dehydrogenase complex
	PWY-5057	valine degradation II
	PWY-5067	glycogen biosynthesis II (from UDP-D-Glucose)
	PWY-5076	leucine degradation III
	PWY-5078	isoleucine degradation II
	PWY-5079	phenylalanine degradation III
	PWY-5082	methionine degradation III
	PWY-5084	2-keto glutarate dehydrogenase complex
	PWY-5111	CMP-KDO biosynthesis II (from D-arabinose 5-phosphate)
	PWY-5129	sphingolipid biosynthesis (plants)
	PWY-5152	leucodelphinidin biosynthesis
	PWY-5155	beta-alanine biosynthesis IV
	PWY-5188	tetrapyrrole biosynthesis I
	PWY-5265	peptidoglycan biosynthesis II
	PWY-5344	homocysteine biosynthesis
	PWY-5386	methylglyoxal degradation I
	PWY-5437	threonine degradation I
	PWY-5657	GDP-mannose biosynthesis I
	PWY-5659	GDP-mannose biosynthesis II
	PWY-5661	GDP-glucose biosynthesis
	PWY-621	sucrose degradation III
	PWY-622	starch biosynthesis
	PWY-702	methionine biosynthesis II
	PWY-724	superpathway of lysine, threonine and methionine biosynthesis II
	PWY-841	purine nucleotides de novo biosynthesis II
	PWY-842	starch degradation
	PWY-882	ascorbate biosynthesis
	PWY0-1021	alanine biosynthesis III
	PWY0-1241	ADP-L-glycer-beta-D-manno-heptose biosynthesis
	PWY0-1264	biotin-carboxyl carrier protein
	PWY0-1275	lipoate biosynthesis and incorporation II
	PWY0-162	de novo biosynthesis of pyrimidine ribonucleotides
	PWY0-163	salvage pathways of pyrimidine ribonucleotides
	PWY0-166	de novo biosynthesis of pyrimidine deoxyribonucleotides
	PWY0-41	allantoin degradation I
	PWY0-501	lipoate biosynthesis and incorporation I
	PWY0-541	cyclopropane fatty acid (CFA) biosynthesis
	PWY0-662	PRPP biosynthesis I
	PWY0-845	superpathway of pyridoxal 5'-phosphate biosynthesis and salvage
	PWY0-901	selenocysteine biosynthesis
	PWY1F-823	leucopelargonidin and leucocyanidin biosynthesis
	PWY3IY-16	Futile Energy Cycle found by modeling
	PWY3IY-17	Glutamate and Glutamine Synthesis
	PWY3IY-18	Central Subsystem I
	PWY3IY-19	Central Subsystem II
	PWY3IY-22	Chorismate-based aminoacids Subsystem
	PWY3IY-23	Aminoacid Subsystem II
	PWY3IY-24	Aminoacid Subsystem III
	PWY6666-2	dopamine degradation
	PYRIDNUCSYN-PWY	NAD biosynthesis I (from aspartate)
	PYRIDOXSYN-PWY	pyridoxal 5'-phosphate biosynthesis
	RIBOSYN2-PWY	flavin biosynthesis
	RUMP-PWY	formaldehyde oxidation I
	SALVADEHYPOX-PWY	salvage pathways of adenine, hypoxanthine, and their nucleosides
	SAM-PWY	S-adenosylmethionine biosynthesis
	SER-GLYSYN-PWY	superpathway of serine and glycine biosynthesis I
	SERSYN-PWY	serine biosynthesis
	SUCSYN-PWY	sucrose biosynthesis
	SULFATE-CYS-PWY	superpathway of cysteine biosynthesis
	TCA	TCA cycle
	THISYN-PWY	thiamine biosynthesis
	TRNA-CHARGING-PWY	tRNA charging pathway
	TRPSYN-PWY	tryptophan biosynthesis
	TYRSYN	tyrosine biosynthesis I
	UBISYN-PWY	ubiquinone biosynthesis I (aerobic)
	UDPNAGSYN-PWY	UDP-N-acetyl-D-glucosamine biosynthesis
	VALSYN-PWY	valine biosynthesis
	MANNOSYL-CHITO-DOLICHOL BIOSYNTHESIS	dolichyl-diphosphooligosaccharide biosynthesis
